# Supplementary material for: In Vitro Digestion and Intestinal Absorption of Mycotoxins Due to Exposure from Breakfast Cereals: Implications for Children’s Health
Source: Toxins (Basel). 2024 Apr 25;16(5):205. doi: 10.3390/toxins16050205 (PMC11126104; doi:10.3390/toxins16050205)
Supplement: Supplementary file 1 [file toxins-16-00205-s001.zip]

Archive with 1 entries (1 files):
- toxins-2956127-supplementary.pdf
